# Supplementary material for: Alterations in heart rate variability in patients with peripheral arterial disease requiring surgical revascularization have limited association with postoperative major adverse cardiovascular and cerebrovascular events
Source: PLoS One. 2018 Sep 13;13(9):e0203519. doi: 10.1371/journal.pone.0203519 (PMC6136721; doi:10.1371/journal.pone.0203519)
Supplement: S1 Dataset — (XLS) [file pone.0203519.s001.xls]

## Sheet: S2
Patient #	Age	BMI	CAD	PAD>4	AHI >20	MACCE	S2_RRI_Min	S2_RRI_Max	S2_RRI_Mean	S2_RRI_Dev	S2_RRI_RMSSD	S2_RRI_pNN50	S2_RRI_SampEn	S2_RRIS_Total	S2_RRIS_ULF	S2_RRIS_VLF	S2_RRIS_LF	S2_RRIS_HF	S2_RRIS_LF/HF	S2_RRIS_nLF	S2_RRIS_nHF	S2_AlphaS
1	80	23.4	2	1	2	2	797.5	945	862.5	22.5	12.5	0.2	1.4415	486.5	54	330.5	51.5	47	113.1	0.5085	0.4545	1.1455		BMI = Body mass index (kg/m2)
2	62	27	1	2	2	2	833.3	1213	997.7	64.3	60.7	32.5	1.4517	3821.3	269	1409	814.3	1304	63.6	0.3817	0.6067	0.776		CAD = Coronary artery disease
3	65	25.7	2	1	1	2	803	1071	936.2	28.8	23	1.2	1.6506	559.4	40	260	160.2	90	171	0.5868	0.3756	0.9732		PAD>4 = Peripheral artery disease duration of more than 4 years
4	52	24.5	2	2	2	2	677	1012	777.5	40.5	13	0.6	0.8265	1682.5	84	1298.5	269.5	28	1122.9	0.901	0.092	1.735		AHI = Apnea-hypopnea index of more than 20 events/hour during sleep
5	72	35	2	1	2	2	750.5	1258	1024.5	101	28	7.2	0.9325	10755.5	2445	6591	1579	136	1179.6	0.917	0.08	1.677		MACCE = Major adverse cardiovascular or cerebrovascular event
6	55	34.5	2	1	1	2	790	1549	1063.5	131	86.5	45.7	1.3465	15830.5	46	9983	4493	1249	392.3	0.7305	0.259	1.299
7	61	26.2	2	1	2	2	824	1024	908	34	30	10.4	1.653	899	22	545.5	225.8	89	251.8	0.6673	0.2775	0.9225		1 = Yes
8	68	33	1	1	2	1	569	874	633	22	28	5.2	0.787	248	0	33	35	166	21.2	0.165	0.775	0.73		2 = No
9	42	34	2	2	2	2	772.5	1094	899	53.5	56.3	40.5	1.7063	1691.5	95	671.8	489	366	117	0.417	0.4845	0.6335
10	81	27	1	2	2	1	995.3	1401	1214.7	74.3	35.3	10.2	1.0713	5375.7	457	3075	1737.7	101	1809.6	0.931	0.066	1.7
11	66	26	1	2	2	1	884	980	934	14	16	0.9	1.381	124	1	59	30	29	102.8	0.467	0.454	0.676
13	78	28	2	2	1	1	976	1418	1240	70	66	14.5	1.333	3102	72	1392	873	740	118	0.533	0.452	0.823
15	69	24	2	2	2	2	937.5	1305	1103.5	39.5	36	8.5	1.8965	1305.5	13	458	593	231	291.5	0.724	0.2635	1.083
16	77	28.7	1	2	2	2	870.7	940	903.3	11.3	12.3	0	1.6367	96.3	4	54	5.3	32	18.4	0.138	0.8427	0.4787
17	78	24	1	1	1	2	678.5	1093	899.5	41.5	24	1.4	1.0455	1655.5	119	1014.5	386.5	117	496.8	0.792	0.184	1.3275
18	52	29.7	2	1	2	2	760.7	1103	904.7	50.3	40	18.4	1.6487	2152.3	20	516.7	941.7	663	147.1	0.5683	0.425	1.0917
19	74	24	1	2	1	1	767	990	871	50	83.5	41.8	0.9755	903	25	191.5	88.5	363	23.9	0.1295	0.5295	0.3045
20	89	27.7	1	2	1	1	660	868	731	29	28	6.8	1.579	847	191	450	58	118	48.8	0.28	0.574	0.491
22	57	17	2	2	2	2	1013	1298	1157.5	53	41.5	10.5	1.395	3333	23	1765.5	1236	295	272.4	0.492	0.4905	0.8695
23	62	26.7	2	1	2	2	858	1109	990.5	44.5	44	25	1.83	1591.5	86	697	196	584	33.7	0.2425	0.721	0.645
24	82	22	2	2	1	2	902	1440	1158	81	48	15.5	1.217	3532	441	2136	304	639	47.7	0.319	0.669	0.901
25	78	24.7	2	2	1	1	902	1072	984	30	24	2.5	1.651	1058	76	823	88	59	149.8	0.555	0.371	0.988
26	55	27.9	2	2	2	2	745.3	1174	958.7	73.3	39.3	16.5	1.4657	5766.7	101	2552.3	2775.3	323	813.2	0.863	0.1313	1.5243
27	72	28.7	1	2	1	1	903	1052	1001.5	23.5	14.5	0	1.698	301	43	133.5	95.5	25	405	0.753	0.205	1.239
28	82	31.2	2	2	2	2	757	1163	961.5	33	32	4.5	1.146	844.5	28	356	230.5	216	105.9	0.4925	0.4765	0.898
29	55	24	2	2	1	1	750	1798	1063	127	83	39.9	1.476	14929	118	8498	4700	1529	307.4	0.745	0.242	1.35
30	78	23.2	2	2	2	2	858.7	1046	966.3	38.3	26	3.6	1.588	1454.3	21	247.7	1027	154	629.6	0.6883	0.3053	1.1757
31	61	25.5	2	2	2	2	642	715	685	13.7	5.3	0	1.3013	110.7	7	66.3	30.3	7	454.7	0.802	0.1843	1.275
32	69	25.4	2	2	1	2	912	1154	1049.5	34.5	21	2	1.4355	1109	39	443.5	516.5	103	508.8	0.825	0.1625	1.4115
33	58	28.1	2	2	2	2	769.5	1016	885.5	16	20.5	2.4	1.4665	155	3	34	26	82	26.7	0.187	0.727	0.5895
34	68	30.4	2	2	2	2	913	1143	1075.5	33.5	24.5	6.2	1.417	630	59	330	73.5	158	100.3	0.388	0.5785	0.788
35	76	21.2	1	1	1	2	1016	1155	1087.5	23.5	13	0.2	1.526	500.5	29	281.5	164	27	645.2	0.84	0.156	1.4105
38	68	32.9	2	2	1	2	756	1108	916	28	37	2.8	1.428	425	33	110	91	158	58	0.324	0.559	0.578
39	65	29	2	2	2	2	823	1085	979.5	45.3	34.3	12.6	1.559	1645	53	471	762.8	350	295	0.6113	0.379	1.061
40	70	28.3	1	2	2	1	917	1302	1090	47	32	5.2	1.5245	2079.5	101	1399.5	333	231	148.2	0.5785	0.3945	1.074
41	69	25.2	1	2	2	1	1128	1270	1203.5	21	14	0.6	1.4905	493.5	17	375	70	30	277.5	0.712	0.267	1.234
42	65	23.5	2	2	2	2	652.5	909	813.5	30	30	6.3	1.609	703	37	237.5	161.5	251	65.8	0.3815	0.5805	0.8075
43	68	34.3	2	1	1	2	735.3	791	768	9.3	5	0	1.268	98.7	11	60.7	22	4	408.1	0.701	0.2163	1.2083
44	77	25.1	2	2	1	2	868	1516	1166	140	220	84.2	1.238	11133	36	2285	3242	4246	76.4	0.368	0.482	0.501
45	70	23.2	2	1	2	2	1259.5	1677	1487	62.5	67	43.3	2.019	3210	57	1248	1352.5	534	244.9	0.689	0.301	0.931
46	56	27.8	2	2	1	2	966	1371	1153.3	74.3	54	32.9	1.5453	4667.3	148	2176.3	1588.7	744	242.1	0.6947	0.3	1.1573
48	78	27.2	1	2	1	1	835.3	1093	965	25.3	18	1.2	1.4157	547.7	29	360.3	79.3	73	131.9	0.5193	0.4333	0.9733
49	67	25.8	2	1	2	2	949.3	1176	1092.3	43.7	22.7	4	1.5117	2282.7	56	1743.3	405.7	72	503.1	0.8037	0.1803	1.3207
50	59	26	2	2	2	2	1044	1352	1201	47	31	7.8	1.551	2216	16	1330	699	167	417.6	0.804	0.192	1.394
51	60	22.8	2	2	2	2	906.7	1194	1021.3	48.7	22	3.4	1.3967	6247.7	1805	3871.7	420.7	147	228.6	0.668	0.3247	1.0443
52	58	22.2	2	1	1	2	986	1450	1146	64	56	26.6	1.144	4444	82	750	2656	941	282.4	0.735	0.26	1.182
53	61	28.4	1	2	1	1	692	770	743	13	12	0	1.451	118	8	72	7	29	22.8	0.177	0.776	0.453
54	69	27.1	2	1	1	2	583	832	711.3	32.3	50.3	15.2	0.6875	499.5	17	65.8	63	274	22.5	0.1478	0.6575	0.3968
55	62	26.1	1	1	2	2	937	1109	1032.5	28	18.5	0.8	1.611	786.5	24	433.5	260.5	66	536.9	0.7655	0.2245	1.2715
58	63	23.5	2	2	2	2	807	1258	1041	36	29	1.3	1.296	1262.5	11	406	651.5	165	394.3	0.771	0.1955	1.3615
59	62	21.7	2	2	1	1	796	868	825	13	11	0	1.91	150	2	61	39	48	82.2	0.445	0.542	0.811
60	65	25.5	1	2	2	2	715	1064	887.5	24.5	27.5	0.4	1.553	247.5	4	50	48.5	144	33.7	0.2475	0.7375	0.4855
61	68	26	1	2	1	1	867	1046	961.5	19.5	14.5	1	1.352	313.5	57	186	41.5	26	162	0.57	0.376	0.8325
62	64	26.6	2	1	1	2	842	1250	1023	71	65	39.1	1.933	4222	77	2312	896	920	97.4	0.489	0.502	0.94
63	71	35.9	1	1	1	1	734	1154	928.3	61	46	14.5	1.2217	3444.3	35	697.3	2269.3	414	528.9	0.7663	0.2197	1.1777
64	52	27.5	2	1	1	2	894.7	1140	1021.7	33	25.7	4.8	1.7697	1067.3	44	447.3	408.3	166	207	0.65	0.344	1.0517
65	76	24.1	2	2	1	1	856	1146	1018	53	27	5.6	1.381	2638	147	1760	594	129	459.4	0.813	0.177	1.492
66	52	31.4	2	2	2	2	598	732	665	21	8	0	1.15	663	13	515	117	15	758.7	0.868	0.114	1.312
67	60	26.6	2	2	2	2	693	754	724	9	6	0	1.551	86	2	49	24.5	11	272.9	0.6775	0.3045	1.142
70	67	23.6	2	1	2	2	1030	1284	1133	40	44	29.5	1.992	1275	35	330	293	608	48.3	0.322	0.667	0.639
71	67	22.3	2	1	2	2	1054	1366	1201	58	71	44.3	2.058	2321	21	671	931	669	139.2	0.572	0.411	0.78
72	69	26.1	2	2	1	2	1116	1222	1170	19	13	0	1.649	500	26	345	93	34	276.3	0.724	0.262	1.393
73	78	24.8	1	1	1	2	774	1026	926	34	25	7.1	1.557	791	18	401	211	150	141	0.568	0.403	0.984
74	70	28.7	2	2	1	2	831	1001	934.5	24.5	16	0.6	1.4905	553	9	319	156	66	215	0.6555	0.3285	1.115
75	56	31.2	2	1	1	1	756	858	799	20	8	0	1.248	398	20	247	108	21	506	0.828	0.164	1.471
77	68	34.4	2	2	1	2	800	1075	950	43	29	5.9	1.706	1393	29	683	456	213	214.2	0.669	0.312	1.098
78	55	30.8	2	1	2	2	738	956	827.3	40.7	30.3	9	1.5297	1533.7	23	616.3	497	390	139.2	0.4677	0.523	1.0023
79	63	24.3	2	2	2	1	710	834	785	24	10	0	1.279	494	4	322	136	31	436.7	0.808	0.185	1.408
80	72	26.1	1	2	2	2	869	1320	1065.5	72.5	51.5	24	1.5055	4791	36	2158	2027	546	402.3	0.7885	0.2025	1.2235
81	73	23.9	2	1	1	1	910	1294	1136.5	57.5	44	11.2	1.034	3982.5	535	2828.5	332	246	134.6	0.534	0.401	0.749
84	70	24.7	1	1	2	2	970	1070	1014	15	11	0.2	1.525	207	4	103	75	21	357.2	0.758	0.212	1.238

## Sheet: S3-4
Patient #	Age	BMI	PAD>4	CAD	AHI>20	MACCE	Min	Max	Mean	Dev	RMSSD	pNN50	SampEn	Total	ULF	VLF	LF	HF	LFHF	nLF	nHF	AlphaS
1	80	23.4	1	2	2	2	850	950	898	19	15	0	1.751	260	12	108	56	80	70	0.399	0.57	1.001		BMI = Body mass index (kg/m2)
4	52	24.5	2	2	2	1	710	1042	862	59	22	3.2	1.025	3263	288	2314	494	163	303.6	0.747	0.246	1.306		CAD = Coronary artery disease
6	55	34.5	1	2	1	2	772	1376	995	108	78	43.3	1.473	9808	181	6734	1765	1085	162.7	0.61	0.375	1.062		PAD>4 = Peripheral artery disease duration of more than 4 years
11	66	26	2	1	2	1	892	994	933	10	10	0.3	1.774	79	1	29	25	22	114	0.512	0.449	0.933		AHI = Apnea-hypopnea index of more than 20 events/hour during sleep
15	69	24	2	2	2	2	1024	1200	1104	29	30	8.3	1.911	475	16	98	199	145	137.1	0.552	0.403	1.02		MACCE = Major adverse cardiovascular or cerebrovascular event
22	57	17	2	2	2	2	1120	1226	1176	23	31	8.1	1.843	334	29	87	35	178	19.7	0.161	0.814	0.336
30	78	23.2	2	2	2	2	783	954	871.5	38	25.5	6.5	1.3765	1242	3	91.5	937	207.5	816.8	0.825	0.1725	1.3615		1 = Yes
34	68	30.4	2	2	2	2	871	1034	964	21	18	0.55	1.526	253	19.5	115	32.5	82.5	101.45	0.388	0.546	0.829		2 = No
42	65	23.5	2	2	2	2	648	904	832	39	46	28	1.448	1198	29	170	326	649	50.2	0.326	0.65	0.58
46	56	27.8	2	2	1	2	954	1464	1163.5	67	72	49.55	1.4395	3359	38	498	1491	1312	104.3	0.455	0.5355	0.75
47	70	27.8	2	1	1	1	1073	1186	1140	19	13	0.8	1.585	292	22	186	58	25	228	0.688	0.302	1.194
49	67	25.8	1	2	2	2	1024	1176	1116	21	18	0.2	1.797	267	3	145	61	54	112	0.514	0.459	1.107
50	59	26	2	2	2	2	1174	1310	1234	23	23	1.6	1.973	447	20	213	100	112	89.4	0.468	0.524	0.815
52	58	22.2	1	2	1	2	955	1128	1047	29.5	33.5	17.05	1.814	701	14.5	150.5	129	395.5	32.8	0.2405	0.7365	0.769
55	62	26.1	1	1	2	2	930	1094	1025	32	20	1.7	1.528	865	4	229	542	88	613.1	0.856	0.14	1.519
59	62	21.7	2	2	1	1	740	796	769	10	8	0	1.774	53	1	14	18	19	96.8	0.48	0.496	0.783
60	65	25.5	2	1	2	2	864	949	914	13.5	14.5	0.3	1.7855	140.5	7	38.5	34	59.5	64.1	0.3795	0.6065	0.638
61	68	26	2	1	1	1	920	1012	980	11	9	0.2	1.708	106	11	57	24	14	170.5	0.614	0.36	1.095
62	64	26.6	1	2	1	2	758	1082	915	57	34	10.5	1.564	2794	93	1497	929	268	347	0.771	0.222	1.155
63	71	35.9	1	1	1	1	852	1082	949	21	23	1.1	1.6875	381.5	17	70.5	133.5	152.5	87.45	0.4535	0.5195	0.772
65	76	24.1	2	2	1	1	928	1130	1038	37	30	9.5	1.901	1290	15	486	562	219	256.7	0.712	0.277	1.105
67	60	26.6	2	2	2	2	660	706	684	7	6	0	1.695	26	1	6	4	14	30.8	0.229	0.744	0.689
70	67	23.6	1	2	2	2	1020	1240	1141	37	44	27.8	1.922	1200	6	422	292	467	62.6	0.379	0.605	0.619
72	69	26.1	2	2	1	2	1166	1280	1228	20	16	0	1.853	374	11	221	78	62	125.8	0.551	0.438	1.191
74	70	28.7	2	2	1	2	831	994	935	15	14	0.9	1.737	195	9	56	55	72	76.8	0.425	0.554	0.778
77	68	34.4	2	2	1	2	869.5	1042.5	937	29.5	34.5	13.7	1.823	648	16.5	172	157.5	296	59.35	0.344	0.644	0.5605
78	55	30.8	1	2	2	2	724	889	803	23	23.5	1.35	1.711	425	8.5	92.5	76.5	241.5	30.85	0.228	0.755	0.742
79	63	24.3	2	2	2	1	700	818	774	17	6	0	1.016	219	2	167	45	4	1075.8	0.902	0.084	1.582
80	72	26.1	2	1	2	2	926	1320	1107	55	47	17.4	1.656	2150	28	449	1435	226	635.3	0.858	0.135	1.275
81	73	23.9	1	2	1	1	1013	1222	1162	25	19	1.4	1.612	650	43	288	239	76	313.6	0.752	0.24	1.143
84	70	24.7	1	1	2	2	810	950	888	18	25	5.5	1.662	233	6	77	27	112	23.8	0.177	0.746	0.468

## Sheet: REM
Patient #	Age	BMI	CAD	PAD>4	AHI >20	MACCE	REM_RRI_Min	REM_RRI_Max	REM_RRI_Mean	REM_RRI_Dev	REM_RRI_RMSSD	REM_RRI_pNN50	REM_RRI_SampEn	REM_RRIS_Total	REM_RRIS_ULF	REM_RRIS_VLF	REM_RRIS_LF	REM_RRIS_HF	REM_RRIS_LF/HF	REM_RRIS_nLF	REM_RRIS_nHF	REM_AlphaS
1	80	23.4	2	1	2	2	585	890	775	32	16	0.5	0.751	513	89	344	44	28	155.7	0.54	0.347	0.789		BMI = Body mass index (kg/m2)
2	62	27	1	2	2	2	780	1235	956	77	62	25	1.328	5191	86	2285	1725	1049	164.5	0.612	0.372	0.948		CAD = Coronary artery disease
3	65	25.7	2	1	1	2	860	990	932	20	16	0.8	1.51	417	41	251	74	47	158.8	0.591	0.372	0.752		PAD>4 = Peripheral artery disease duration of more than 4 years
4	52	24.5	2	2	2	2	684	904	801	33.5	11.5	0.05	1.113	1889	333	1336.5	172	45.5	356.4	0.715	0.274	1.2115		AHI = Apnea-hypopnea index of more than 20 events/hour during sleep
5	72	35	2	1	2	2	960	1296	1123	63	26	5.2	1.187	3642	20	2769	765	85	903.7	0.897	0.099	1.655		MACCE = Major adverse cardiovascular or cerebrovascular event
6	55	34.5	2	1	1	2	713	1709	1026	206	79.5	33.15	0.5635	45730.5	923.5	38197	5767	796.5	736.6	0.8695	0.123	1.5695
7	61	26.2	2	1	2	2	708.667	1122.67	938.667	42.6667	24.3333	1.2	1.14367	1956.33	332	1401.33	181	37.6667	461.9	0.787	0.187333	1.15		1 = Yes
9	42	34	2	2	2	2	779	1405	1035.5	102	73.5	47.1	1.402	7671	486.5	4361.5	2105	533.5	453.15	0.757	0.181	1.247		2 = No
11	66	26	1	2	2	1	812	1086	914	41	23	4.1	1.427	1495	114	891	381	97	392.2	0.778	0.198	1.393
15	69	24	2	2	2	2	820	1620	1060	60	45	4.4	0.999	3142	386	2000	653	98	666.4	0.864	0.13	0.85
16	77	28.7	1	2	2	2	826	958	904	22	13	0	1.339	336	82	192	29	30	94.3	0.468	0.496	0.782
18	52	29.7	2	1	2	2	721	1171	891	79.5	31.5	8.95	0.942	5341.5	1208.5	2892.5	984.5	250.5	481.1	0.8035	0.1915	1.3905
22	57	17	2	2	2	2	880	1356	1139	103	50	23.7	1.222	7556	1039	5018	884	598	147.8	0.589	0.399	1.296
23	62	26.7	2	1	2	2	769	1157	964	71	53	32.95	1.674	4767	533	2680	733	776.5	88.75	0.446	0.521	0.836
24	82	22	2	2	1	2	1078	1358	1184	34	41	14.4	1.389	660	20	141	201	293	68.6	0.404	0.588	0.733
25	78	24.7	2	2	1	1	835	1084	933	36	21	3.9	1.068	462	113	169	75	91	82.4	0.418	0.507	0.939
26	55	27.9	2	2	2	2	712	1129.33	943.333	74.3333	30.3333	10.1	1.10933	5289.67	485	3075.33	1542.33	175.333	898.6	0.892667	0.100667	1.572
27	72	28.7	1	2	1	1	704	1038	936	60	15	0	0.902	2558	671	1645	206	34	600.4	0.851	0.142	1.61
28	82	31.2	2	2	2	2	759	1144	906	35	29	3	0.637	697	84	390	86	126	68.4	0.385	0.563	0.559
30	78	23.2	2	2	2	2	815	1068	969	47	26	3.9	1.541	1836	16	745	911	160	570.7	0.847	0.148	1.353
31	61	25.5	2	2	2	2	514	852	690	23	15	0.3	0.886	280	46	176	51	4	1204.3	0.898	0.075	0.749
32	69	25.4	2	2	1	2	843	1172	1019.5	48.5	14	0.5	0.8495	3320	665.5	2054.5	568	31	1850.05	0.907	0.087	1.691
33	58	28.1	2	2	2	2	841	1044	914	22	18	1.8	1.291	425	27	267	74	51	146	0.566	0.388	0.722
34	68	30.4	2	2	2	2	972	1146	1095	23	22	0.2	1.527	337	5	171	57	94	60.5	0.355	0.586	0.814
35	76	21.2	1	1	1	2	839.5	1276.5	1070	50	29	1.65	0.838	2373.5	715.5	1331.5	223.5	90.5	448.6	0.665	0.2965	0.8465
37	67	27.4	1	1	1	2	674	876	730	27	19	0.9	1.797	425	43	171	113	94	120.9	0.537	0.444	0.873
38	68	32.9	2	2	1	2	747	1069	891	35	32.5	2.6	1.257	892.5	136.5	575.5	94.5	74.5	182.4	0.558	0.3765	0.682
39	65	29	2	2	2	2	783	994	899.5	35.5	16.5	0.85	1.278	1109	199	717	134	55.5	260.5	0.7	0.2845	1.134
41	69	25.2	1	2	2	1	1032	1262	1160	35	10	0	0.881	1473	77	1205	178	12	1520.4	0.933	0.061	1.879
42	65	23.5	2	2	2	2	586	852	745	42	26	3.7	0.747	1245	225	447	295	246	120.2	0.515	0.429	0.971
43	68	34.3	2	1	1	2	630	1512	763	81	67	2.2	0.26	7074	212	3866	1631	1275	128	0.544	0.425	0.824
44	77	25.1	2	2	1	2	766	1402	1034	109	131	43.7	0.674	7424	373	1943	2265	2579	87.8	0.444	0.505	0.671
45	70	23.2	2	1	2	2	874	1568	1333	97	63	29.3	1.493	4516	321	2544	1181	422	279.9	0.716	0.256	1.303
46	56	27.8	2	2	1	2	839	1120	1003.5	44	28	5.45	1.4745	1714	190.5	1043.5	257.5	215	128.65	0.5475	0.4375	1.2185
49	67	25.8	2	1	2	2	877	1144	1054	40.5	15	0	1.2	1502	221	1087.5	155.5	35.5	436.45	0.7525	0.2345	1.4795
51	60	22.8	2	2	2	2	840	1270	989	57.5	19	1.5	1.0985	1479.5	382	680	366.5	47.5	923.15	0.83	0.164	1.537
52	58	22.2	2	1	1	2	778	1430	1067	85	45	16	1.115	6677	741	4970	676	283	238.7	0.699	0.293	1.128
53	61	28.4	1	2	1	1	634	724	682	17	6	0	1.124	276	40	223	4	8	46.3	0.287	0.621	0.7
55	62	26.1	1	1	2	2	818	1068	926	45	11	0	0.836	2376	1189	1001	148	36	412	0.798	0.194	1.314
58	63	23.5	2	2	2	2	858	1143	1044	36	16.5	0.9	1.174	1604.5	140.5	850	557.5	54	1654.75	0.9205	0.075	1.696
59	62	21.7	2	2	1	1	714	818	763	18	14	0.1	1.689	258	35	157	27	35	77.7	0.408	0.525	0.715
60	65	25.5	1	2	2	2	825	986	909.5	29	25.5	6.9	1.7295	916.5	102	556	94.5	156.5	73.1	0.4	0.5785	0.7615
63	71	35.9	1	1	1	1	671.5	1141	871	107.5	45	15.65	0.7765	11668	217.5	9325	1691	397.5	427.15	0.797	0.1865	1.5685
64	52	27.5	2	1	1	2	851	1274	967.5	52.5	32	8.9	1.284	2225.5	131.5	1347	555	185.5	314.75	0.747	0.244	1.3215
65	76	24.1	2	2	1	1	740	1128	946	47	36	2.7	1.196	1164	94	645	248	145	170.3	0.583	0.343	0.931
67	60	26.6	2	2	2	2	710	792	763	12	8	0	1.351	116	22	59	20	13	149.5	0.568	0.38	1.001
71	67	22.3	2	1	2	2	889	1391	1078.5	72	72.5	24.7	1.325	4733.5	281.5	2427	1156	797.5	144.05	0.569	0.3965	0.9145
72	69	26.1	2	2	1	2	1124	1368	1285	44	23	2.8	1.327	1717	21	1256	380	57	671.2	0.865	0.129	1.557
73	78	24.8	1	1	1	2	756	1063	906	51.5	23.5	4.7	1.237	2423.5	127.5	1808.5	374.5	105.5	349.35	0.7675	0.22	1.286
74	70	28.7	2	2	1	2	820	948	899	15	13	1.2	1.419	168	16	93	18	39	47.4	0.309	0.653	0.752
75	56	31.2	2	1	1	1	762	892	817	23	10	0	1.273	517	9	339	135	33	408.5	0.798	0.195	1.503
76	67	32.4	1	2	1	1	648	926	803	25	29	5.2	0.88	478	49	366	46	14	330.6	0.727	0.22	0.373
77	68	34.4	2	2	1	2	732.5	1040	840.5	40	22.5	2.55	1.41	1453.5	74.5	1049	180	144	112.6	0.5105	0.464	1.0135
78	55	30.8	2	1	2	2	586	866	702.5	52.5	10	0	0.626	1945.5	431.5	1390	79	44	190.35	0.638	0.352	1.4225
79	63	24.3	2	2	2	1	656	858	756	30	7	0	0.787	769	54	404	303	7	4478.9	0.977	0.022	1.796
80	72	26.1	1	2	2	2	883	1193	1020.5	52.5	29.5	11.4	1.339	2496.5	108.5	1471	747	151	460.95	0.802	0.1755	1.2065
81	73	23.9	2	1	1	1	812	1256	1101	92	41	4	0.521	9050	921	7702	267	101	265.2	0.626	0.236	1.175
84	70	24.7	1	1	2	2	865	1050	965	31	13	0.5	1.075	1279	227	833	174	42	418.7	0.797	0.19	1.226

## Sheet: WakeEvening
Patient #	Age	BMI	CAD	PAD>4	AHI >20	MACCE	Wake_RRI_Min	Wake_RRI_Max	Wake_RRI_Mean	Wake_RRI_Dev	Wake_RRI_RMSSD	Wake_RRI_pNN50	Wake_RRI_SampEn	Wake_RRIS_Total	Wake_RRIS_ULF	Wake_RRIS_VLF	Wake_RRIS_LF	Wake_RRIS_HF	Wake_RRIS_LF/HF	Wake_RRIS_nLF	Wake_RRIS_nHF	Wake_AlphaS
1	80	23.4	2	1	2	2	600	1045	794	83	21	0.4	0.317	8388	2997	5084	285	20	1414.9	0.928	0.066	1.151		BMI = Body mass index (kg/m2)
2	62	27	1	2	2	2	805	1140	1013	30	25	1.9	1.304	1041	46	403	409	177	231.2	0.691	0.299	0.798		CAD = Coronary artery disease
3	65	25.7	2	1	1	2	720	945	855	22	19	0.7	1.662	358	5	214	76	59	128.2	0.55	0.429	0.801		PAD>4 = Peripheral artery disease duration of more than 4 years
4	52	24.5	2	2	2	2	676	1006	824	34	26	1.5	1.253	691	26	224	227	177	128.2	0.516	0.403	1.123		AHI = Apnea-hypopnea index of more than 20 events/hour during sleep
5	72	35	2	1	2	2	842	1212	1043	53	29	3.7	1.253	2403	216	689	1416	78	1813.1	0.945	0.052	1.517		MACCE = Major adverse cardiovascular or cerebrovascular event
7	61	26.2	2	1	2	2	732	892	806	23	15	0.5	1.484	697	26	526	117	25	471.3	0.809	0.172	1.187
8	68	33	1	1	2	1	592	850	723	16	12	0.4	1.244	81	7	32	17	18	93.1	0.393	0.422	0.468		1 = Yes
9	42	34	2	2	2	2	812	994	906	31	22	1.5	1.794	651	48	385	144	54	269.1	0.663	0.247	1.127		2 = No
10	81	27	1	2	2	1	886	1280	1108	53	63	22	0.996	2847	605	805	369	887	41.6	0.257	0.617	0.629
11	66	26	1	2	2	1	834	986	927	24	13	1.1	1.263	286	16	172	75	21	358	0.765	0.214	1.181
13	78	28	2	2	1	1	907	1186	1061	38	24	2.5	1.428	1012	54	449	417	88	471.3	0.819	0.174	1.431
15	69	24	2	2	2	2	860	1210	1045	54	22	2.3	1.049	2002	175	1242	510	72	710	0.873	0.123	1.657
16	77	28.7	1	2	2	2	834	938	893	17	13	0	1.584	291	46	183	33	26	126.7	0.536	0.423	0.699
17	78	24	1	1	1	2	826	1194	950	42	28	4.6	1.49	1235	270	452	337	169	199.5	0.656	0.329	1.061
18	52	29.7	2	1	2	2	704	1042	889	70	33	10.5	1.285	5701	1122	3588	538	441	122	0.543	0.445	1.336
19	74	24	1	2	1	1	640	822	747	24	11	0.4	1.059	603	122	366	92	19	480	0.803	0.167	1.283
20	89	27.7	1	2	1	1	874	1060	969	36	39	22.5	1.722	821	153	227	56	377	14.8	0.127	0.856	0.395
22	57	17	2	2	2	2	896	1236	1082	35	30	4.1	1.381	1397	76	735	438	138	317.7	0.748	0.235	0.974
23	62	26.7	2	1	2	2	748	1072	935	56	37	14.3	1.566	1926	241	855	364	448	81.1	0.438	0.54	0.968
24	82	22	2	2	1	2	784	1266	1154	65	35	5.6	1.152	2776	1121	1377	161	113	142.7	0.58	0.406	1.185
26	55	27.9	2	2	2	2	702	836	763	22	9	0	1.102	222	25	112	71	13	563.9	0.837	0.148	1.536
27	72	28.7	1	2	1	1	736	962	849	39	11	0.1	0.918	1387	195	988	178	25	725.9	0.874	0.12	1.53
29	55	24	2	2	1	1	763	1252	1008	84	49	22.9	1.361	9697	1117	5895	1930	724	266.6	0.719	0.27	1.317
30	78	23.2	2	2	2	2	690	826	743	23	9	0	1.439	251	9	86	138	17	791.7	0.883	0.112	1.423
31	61	25.5	2	2	2	2	584	650	615	11	6	0	1.505	95	20	51	19	4	457.9	0.789	0.172	1.011
32	69	25.4	2	2	1	2	726	1180	916	63	22	1.1	0.699	2956	100	2136	677	39	1750.1	0.942	0.054	1.455
33	58	28.1	2	2	2	2	714	1014	857	27	35	8	1.31	562	48	113	145	207	70.1	0.362	0.516	0.535
34	68	30.4	2	2	2	2	852	978	913	24	19	0.8	1.724	372	76	190	58	39	146	0.545	0.373	0.856
35	76	21.2	1	1	1	2	930	1116	1042	30	21	3.8	1.303	571	31	263	193	81	237.4	0.697	0.294	1.275
37	67	27.4	1	1	1	2	644	832	712	19	15	0.2	1.908	183	2	40	65	72	91	0.464	0.51	0.953
38	68	32.9	2	2	1	2	700	874	784	17	12	1	0.916	239	35	168	22	11	206.4	0.601	0.291	0.851
39	65	29	2	2	2	2	654	996	858	58	27	5.3		4139	400	3114	404	213	190.2	0.647	0.34	1.379
40	70	28.3	1	2	2	1	826	1240	1024	66	26	4.1	0.943	5600	500	4258	707	124	567.9	0.839	0.148	1.613
41	69	25.2	1	2	2	1	412	1268	1041	87	66	4.3	0.522	5396	853	2486	967	961	100.7	0.47	0.467	1.067
42	65	23.5	2	2	2	2	555	860	743	33	29	3.5	1.272	910	53	312	266	247	107.6	0.488	0.453	0.978
43	68	34.3	2	1	1	2	662	734	702	13	5	0	1.275	118	23	77	13	3	383.7	0.691	0.18	1.102
44	77	25.1	2	2	1	2	658	1004	841	31	30	4.9	0.867	1123	34	242	424	406	104.7	0.501	0.479	1.103
45	70	23.2	2	1	2	2	880	1170	1025	62	27	6.8	1.122	2715	278	1160	1154	116	993.4	0.904	0.091	1.473
46	56	27.8	2	2	1	2	888	1248	1094	41	27	4.2	1.598	1588	70	1020	323	169	191.3	0.65	0.339	1.176
49	67	25.8	2	1	2	2	850	1020	952	24	11	0	1.296	506	26	388	71	19	376.2	0.779	0.207	1.191
50	59	26	2	2	2	2	828	1134	1004	47	18	1.2	0.829	1978	347	1208	373	48	782.6	0.883	0.113	1.561
51	60	22.8	2	2	2	2	872	1050	961	25	15	0.5	1.531	514	54	260	158	40	389.9	0.791	0.203	1.221
52	58	22.2	2	1	1	2	928	1282	1025	41	28	6.3	1.539	1121	80	624	230	181	127.2	0.551	0.434	0.972
53	61	28.4	1	2	1	1	750	800	781	11	6	0	1.315	146	44	90	6	6	91.7	0.46	0.501	0.783
54	69	27.1	2	1	1	2	618	866	720	21	29	7	0.698	264	32	78	37	87	42.6	0.242	0.568	0.401
55	62	26.1	1	1	2	2	826	1052	974	36	15	0.7	1.299	587	60	318	167	40	423.1	0.8	0.189	1.546
56	73	29.4	1	2	1	2	916	1042	989	24	13	0.2	1.475	530	21	408	49	50	96.9	0.482	0.498	1.016
57	68	29.8	2	2	2	2	542	748	638	15	17	1.4	1.571	92	16	25	9	38	24.2	0.178	0.736	0.596
58	63	23.5	2	2	2	2	764	1070	873	43	17	1.3	1.087	1512	51	1039	303	118	257.1	0.718	0.279	1.658
59	62	21.7	2	2	1	1	742	890	811	26	11	0	1.31	720	265	252	170	30	568.1	0.841	0.148	1.51
60	65	25.5	1	2	2	2	710	840	790	20	17	0	1.661	284	28	135	66	24	280.3	0.544	0.194	0.796
61	68	26	1	2	1	1	900	1018	967	12	10	0.5	1.646	82	17	36	15	12	123.3	0.529	0.429	0.946
62	64	26.6	2	1	1	2	656	858	756	37	12	0.1	1.018	1195	393	507	241	52	467.3	0.815	0.174	1.416
63	71	35.9	1	1	1	1	708	934	785	38	34	11.8	1.462	1265	85	601	381	175	217.6	0.659	0.303	1.056
64	52	27.5	2	1	1	2	772	982	886	42	11	0	0.732	1678	100	1316	241	19	1265.4	0.923	0.073	1.689
65	76	24.1	2	2	1	1	776	1308	1030	67	43	7.9	1.187	3043	15	1725	1049	229	457.5	0.805	0.176	1.441
67	60	26.6	2	2	2	2	636	698	669	10	6	0	1.333	115	10	69	28	6	452.7	0.788	0.174	1.353
70	67	23.6	2	1	2	2	903	1122	1027	40	23	4.1	1.604	1703	222	926	416	128	324.1	0.749	0.231	1.153
71	67	22.3	2	1	2	2	872	1264	1047	52	49	23.1	1.693	2751	415	1403	587	324	181.3	0.629	0.347	0.844
72	69	26.1	2	2	1	2	966	1252	1153	45	21	3.5	1.093	2201	28	1267	867	38	2275.2	0.957	0.042	1.557
73	78	24.8	1	1	1	2	902	1112	1018	32	26	5.4	1.685	735	41	350	179	154	116.4	0.521	0.447	0.873
74	70	28.7	2	2	1	2	810	1145	883	30	15	1	0.959	884	77	675	110	21	525.2	0.826	0.157	1.126
75	56	31.2	2	1	1	1	706	902	821	32	11	0	1.122	2322	18	427	872	911	95.7	0.464	0.485	1.456
76	67	32.4	1	2	1	1	658	866	742	22	33	6.8	1.122	215	6	51	36	91	39.3	0.226	0.574	0.489
77	68	34.4	2	2	1	2	815	1160	962	38	28	4	1.39	1493	187	872	307	119	257.6	0.709	0.275	0.994
78	55	30.8	2	1	2	2	648	798	725	24	12	0	1.36	600	35	424	98	42	235.5	0.692	0.294	1.234
79	63	24.3	2	2	2	1	658	904	764	19	16	1.7	1.039	450	5	242	180	22	827.1	0.881	0.107	1.082
80	72	26.1	1	2	2	2	822	1306	1009	72	35	10.9	1.153	5695	964	3289	1302	130	999.3	0.903	0.09	1.532
81	73	23.9	2	1	1	1	624	1210	967	50	44	7.6	1.047	1558	271	781	259	218	118.8	0.51	0.43	0.874

## Sheet: WakeMorning
Patient #	Age	BMI	CAD	PAD>4	AHI >20	MACCE	Wake_RRI_Min	Wake_RRI_Max	Wake_RRI_Mean	Wake_RRI_Dev	Wake_RRI_RMSSD	Wake_RRI_pNN50	Wake_RRI_SampEn	Wake_RRIS_Total	Wake_RRIS_ULF	Wake_RRIS_VLF	Wake_RRIS_LF	Wake_RRIS_HF	Wake_RRIS_LF/HF	Wake_RRIS_nLF	Wake_RRIS_nHF	Wake_AlphaS
1	80	23.4	2	1	2	2	600	860	731	54	12	0.4	0.63	2981	948	1656	346	28	1233.1	0.917	0.074	1.669		BMI = Body mass index (kg/m2)
2	62	27	1	2	2	2	685	865	783	28	17	0.4	1.57	283	17	72	64	127	50.9	0.334	0.655	0.897		CAD = Coronary artery disease
3	65	25.7	2	1	1	2	670	1200	1015	40	40	2	1.281	707	21	281	231	149	155.3	0.569	0.366	0.795		PAD>4 = Peripheral artery disease duration of more than 4 years
4	52	24.5	2	2	2	2																		AHI = Apnea-hypopnea index of more than 20 events/hour during sleep
5	72	35	2	1	2	2	682	1038	904	56	20	1.4	1.004	3970	961	2545	396	63	623.4	0.852	0.137	1.615		MACCE = Major adverse cardiovascular or cerebrovascular event
6	55	34.5	2	1	1	2	696	1198	875	77	27	6.3	0.858	9492	1743	5647	1873	223	839.1	0.891	0.106	1.578
7	61	26.2	2	1	2	2	762	978	861	43	14	0	1.1	1419	512	714	154	38	411	0.797	0.194	1.518		1 = Yes
8	68	33	1	1	2	1	644	766	681	17	8	0	1.377	322	18	200	80	23	345.6	0.763	0.221	1.117		2 = No
9	42	34	2	2	2	2
10	81	27	1	2	2	1	956	1266	1111	56	20	2.2	1.1	2439	499	1555	305	77	394	0.793	0.201	1.457
11	66	26	1	2	2	1
13	78	28	2	2	1	1	810	1252	1132	57	38	10	1.365	2771	26	1555	870	293	297	0.732	0.246	1.451
15	69	24	2	2	2	2
16	77	28.7	1	2	2	2
17	78	24	1	1	1	2
18	52	29.7	2	1	2	2	680	1110	907	86	34	13.9	1.224	6821	728	3814	1757	514	341.7	0.771	0.226	1.374
19	74	24	1	2	1	1
20	89	27.7	1	2	1	1	716	1012	838	33	15	1	0.82	1054	348	590	44	61	72.8	0.38	0.522	0.761
22	57	17	2	2	2	2	960	1216	1102	45	31	7.9	1.565	1188	175	412	323	269	120.1	0.538	0.448	0.853
23	62	26.7	2	1	2	2	818	1244	1067	90	51	30.6	1.451	7975	118	5055	2086	707	295.1	0.744	0.252	1.243
24	82	22	2	2	1	2
25	78	24.7	2	2	1	1	811	1118	894	23	21	3.3	0.961	363	6	132	101	118	85.4	0.449	0.525	1.038
26	55	27.9	2	2	2	2	648	1136	853	96	25	5.5	0.741	10440	1467	7734	1141	91	1259.5	0.921	0.073	1.688
27	72	28.7	1	2	1	1
28	82	31.2	2	2	2	2	760	1142	878	31	29	6.5	1.262	483	9	236	124	92	135.1	0.519	0.384	0.918
29	55	24	2	2	1	1	674	1866	920	169	211	21.9	0.73	25573	666	6461	7887	10064	78.4	0.428	0.546	0.728
30	78	23.2	2	2	2	2	778	896	838	23	14	0	1.749	361	18	132	170	38	446.2	0.806	0.181	1.192
31	61	25.5	2	2	2	2	558	626	591	14	5	0	0.985	139	21	99	16	3	569.7	0.828	0.145	1.222
32	69	25.4	2	2	1	2	828	1062	942	39	14	0.2	1.176	1024	188	618	176	39	450.9	0.806	0.179	1.344
33	58	28.1	2	2	2	2	766	992	874	25	24	4.5	1.364	426	14	146	118	133	88.4	0.443	0.501	0.804
34	68	30.4	2	2	2	2	670	1336	1115	43	52	18.1	1.375	1053	15	628	92	293	31.4	0.224	0.713	0.586
35	76	21.2	1	1	1	2	872	1166	1067	51	13	0.7	0.608	3787	722	2593	441	30	1457.1	0.934	0.064	1.812
37	67	27.4	1	1	1	2	578	762	650	28	13	0	1.356	603	49	253	205	92	223	0.681	0.305	1.507
38	68	32.9	2	2	1	2	680	948	800	25	35	5.9	0.897	289	33	94	54	83	64.5	0.333	0.516	0.416
39	65	29	2	2	2	2	776	1060	973	46	19	1.8	1.072	1887	382	1046	360	97	372.6	0.783	0.21	1.817
40	70	28.3	1	2	2	1	790	1078	962	71	18	1.1	0.815	5487	633	3746	1063	43	2464.1	0.959	0.039	1.909
41	69	25.2	1	2	2	1	956	1116	1047	25	12	0.2	1.216	574	110	270	167	26	637.2	0.859	0.135	1.453
42	65	23.5	2	2	2	2	620	900	788	34	22	1.2	1.389	955	110	532	173	120	144.5	0.553	0.383	1.044
43	68	34.3	2	1	1	2	702	792	741	15	6	0.1	1.268	125	12	90	19	4	513.1	0.806	0.157	1.104
44	77	25.1	2	2	1	2	700	1196	970	71	83	25.8	0.642	3409	128	729	1432	1049	136.5	0.561	0.411	0.804
45	70	23.2	2	1	2	2	994	1574	1212	102	42	17.2	1.043	13929	4470	7863	1181	400	295.6	0.74	0.25	1.423
46	56	27.8	2	2	1	2	910	1248	1065	62	37	15.8	1.405	3910	488	2155	836	424	196.9	0.66	0.335	1.187
47	70	27.8	1	2	1	1
48	78	27.2	1	2	1	1	716	962	839	34	43	22.8	2.038	785	28	234	173	294	58.8	0.331	0.563	0.576
49	67	25.8	2	1	2	2
50	59	26	2	2	2	2
51	60	22.8	2	2	2	2
52	58	22.2	2	1	1	2	824	1028	903	34	18	0.9	1.322	1193	253	625	189	121	156.2	0.6	0.384	1.256
53	61	28.4	1	2	1	1	688	836	741	20	6	0	0.814	198	25	150	11	11	98.3	0.473	0.481	1.138
54	69	27.1	2	1	1	2	524	848	668	54	59	20.5	0.656	645	56	119	58	283	20.5	0.124	0.603	0.44
55	62	26.1	1	1	2	2	690	974	810	48	13	0.4	0.976	1245	80	809	283	70	402.8	0.796	0.198	1.62
56	73	29.4	1	2	1	2	944	1086	1006	20	14	0.2	1.737	371	59	225	41	44	93.5	0.474	0.507	0.951
58	63	23.5	2	2	2	2	807	1202	1009	78	23	2.7	0.89	4291	134	2916	1162	75	1553.6	0.937	0.06	1.577
59	62	21.7	2	2	1	1	736	912	804	35	14	0.1	0.989	1451	486	814	127	19	651.6	0.845	0.13	1.248
60	65	25.5	1	2	2	2	594	922	760	62	20	1.8	1.207	1700	193	1193	224	70	321.2	0.714	0.222	1.278
61	68	26	1	2	1	1	846	1008	949	27	17	2.7	0.974	499	43	359	52	38	136.5	0.528	0.387	0.96
62	64	26.6	2	1	1	2	526	900	712	88	13	0	0.634	2703	757	1528	351	63	557.6	0.839	0.151	1.518
63	71	35.9	1	1	1	1	744	986	893	40	26	5.1	0.986	943	103	362	342	124	275.7	0.717	0.26	1.213
64	52	27.5	2	1	1	2	748	948	846	32	15	0.3	1.4	967	78	570	254	62	408.1	0.795	0.195	1.354
65	76	24.1	2	2	1	1	706	1106	905	56	28	2.4	0.93	2402	244	1330	656	142	461.4	0.791	0.171	1.474
66	52	31.4	2	2	2	2	546	668	610	20	7	0	0.828	418	115	226	60	15	391.7	0.789	0.201	1.472
67	60	26.6	2	2	2	2	590	744	693	33	6	0	0.559	1440	385	1011	36	7	489.2	0.815	0.167	1.445
70	67	23.6	2	1	2	2	728	1170	937	64	31	4.9	0.976	2696	303	1779	489	115	424	0.796	0.188	1.557
71	67	22.3	2	1	2	2	756	1102	885	53	53	29.1	2.015	1740	44	633	407	585	69.6	0.383	0.55	0.652
72	69	26.1	2	2	1	2	898	1120	1001	38	17	1	0.947	935	201	413	260	50	517	0.808	0.156	1.497
73	78	24.8	1	1	1	2	702	892	803	35	24	4.2	1.459	1168	47	698	289	117	248	0.684	0.276	1.091
74	70	28.7	2	2	1	2	800	920	850	20	8	0	1.307	464	55	316	73	19	392.9	0.789	0.201	1.203
75	56	31.2	2	1	1	1
76	67	32.4	1	2	1	1	782	980	816	14	9	0.4	1.281	230	4	100	88	35	248	0.696	0.281	1.183
77	68	34.4	2	2	1	2	825	1115	995	47	31	5.8	1.466	2542	24	1928	444	140	316.3	0.754	0.238	1.179
78	55	30.8	2	1	2	2	610	750	680	20	7	0	1.055	452	24	204	207	16	1290.2	0.925	0.072	1.721
79	63	24.3	2	2	2	1	650	836	747	32	8	0.1	0.773	850	145	490	204	10	2043.6	0.95	0.046	1.736
80	72	26.1	1	2	2	2
81	73	23.9	2	1	1	1	764	1190	984	44	34	5.7	1.085	1717	95	1008	455	146	312.5	0.74	0.237	1.034
84	70	24.7	1	1	2	2	746	1140	937	79	23	2.5	0.825	4047	730	2880	332	87	379.5	0.759	0.2	1.4

## Sheet: AllSleepStages
Patient #	Age	BMI	CAD	PAD>4	AHI	AHIsub	OSAsev	MACCE	S234REM_RRI_Min	S234REM_RRI_Max	S234REM_RRI_Mean	S234REM_RRI_Dev	S234REM_RRI_RMSSD	S234REM_RRI_pNN50	S234REM_RRI_SampEn	S234REM_RRIS_Total	S234REM_RRIS_ULF	S234REM_RRIS_VLF	S234REM_RRIS_LF	S234REM_RRIS_HF	S234REM_RRIS_LF/HF	S234REM_RRIS_nLF	S234REM_RRIS_nHF	S234REM_AlphaS
1	80	23.4	2	1	2.1	1	0	2	757.5	932.5	849.5	24	14	0.225	1.34625	436.5	52.25	278.25	50.75	50.5	112.975	0.489	0.4565	1.02025		BMI = Body mass index (kg/m2)
2	62	27	1	2	17.4	2	2	2	820	1218.75	987.25	67.5	61	30.6	1.42075	4163.75	223.25	1628	1042	1240.25	88.85	0.43925	0.548	0.819		CAD = Coronary artery disease
3	65	25.7	2	1	30.2	4	3	2	812.5	1057.5	935.5	27.3333	21.8333	1.11667	1.62717	535.667	40.5	258.5	145.833	82.5	168.983	0.5875	0.375	0.936333		PAD>4 = Peripheral artery disease duration of more than 4 years
4	52	24.5	2	2	2.4	1	0	2	686.4	974.8	803.8	41.4	14.2	0.88	0.9808	2081.2	224.4	1516.8	275.4	62	652.42	0.7958	0.1956	1.4398		AHI = Apnea-hypopnea index of more than 20 events/hour during sleep
5	72	35	2	1	15.4	2	2	2	820.333	1270.67	1057.33	88.3333	27.3333	6.5	1.01733	8384.33	1636.33	5317	1307.67	118.667	1087.63	0.910333	0.0863333	1.66967		MACCE = Major adverse cardiovascular or cerebrovascular event
6	55	34.5	2	1	72.7	4	3	2	755.6	1578.4	1034.8	156.4	82	40.2	1.0586	26586	423.8	20618.8	4457	1035.2	484.08	0.762	0.2278	1.3598
7	61	26.2	2	1	6	1	1	2	774.571	1066.29	921.143	37.7143	27.5714	6.45714	1.43471	1352.14	155	912.286	206.571	67.1429	341.857	0.718571	0.238857	1.02		1 = Yes
8	68	33	1	1	1.1	1	0	1	569	874	633	22	28	5.2	0.787	248	0	33	35	166	21.2	0.165	0.775	0.73		2 = No
9	42	34	2	2	7.8	1	1	2	774.667	1197.33	944.5	69.6667	62	42.6833	1.60483	3684.67	225.5	1901.67	1027.67	421.833	229.05	0.530333	0.383333	0.838
10	81	27	1	2	6.7	1	1	1	995.333	1400.67	1214.67	74.3333	35.3333	10.2	1.07133	5375.67	457.333	3075	1737.67	101.333	1809.57	0.931	0.066	1.7
11	66	26	1	2	5.7	1	1	1	862.667	1020	927	21.6667	16.3333	1.76667	1.52733	566	38.6667	326.333	145.333	49.3333	203	0.585667	0.367	1.00067
13	78	28	2	2	40	4	3	1	976	1418	1240	70	66	14.5	1.333	3102	72	1392	873	740	118	0.533	0.452	0.823
15	69	24	2	2	4	1	0	2	929.75	1357.5	1092.75	42	36.75	7.425	1.67575	1557	106.75	753.5	509.5	176	346.625	0.716	0.265	1.009
16	77	28.7	1	2	18.2	2	2	2	859.5	944.5	903.5	14	12.5	0	1.56225	156.25	23.5	88.5	11.25	31.75	37.375	0.2205	0.756	0.5545
17	78	24	1	1	25	3	2	2	678.5	1092.5	899.5	41.5	24	1.4	1.0455	1655.5	119	1014.5	386.5	117	496.8	0.792	0.184	1.3275
18	52	29.7	2	1	12.8	2	1	2	744.8	1130	899.2	62	36.6	14.62	1.366	3428	495.2	1467	958.8	498	280.72	0.6624	0.3316	1.2112
19	74	24	1	2	39.6	4	3	1	767	990	871	50	83.5	41.75	0.9755	903	25	191.5	88.5	363	23.9	0.1295	0.5295	0.3045
20	89	27.7	1	2	22.5	3	2	1	660	868	731	29	28	6.8	1.579	847	191	450	58	118	48.8	0.28	0.574	0.491
22	57	17	2	2	12.6	2	1	2	1006.5	1294.5	1157.5	58	41	13.175	1.46375	3639	278.25	2159	847.75	341.5	178.075	0.4335	0.5485	0.84275
23	62	26.7	2	1	13.7	2	1	2	813.5	1133	977.25	57.75	48.5	28.975	1.752	3179.25	309.25	1688.5	464.5	680	61.225	0.34425	0.621	0.7405
24	82	22	2	2	35.7	4	3	2	990	1399	1171	57.5	44.5	14.95	1.303	2096	230.5	1138.5	252.5	466	58.15	0.3615	0.6285	0.817
25	78	24.7	2	2	33	4	3	1	868.5	1078	958.5	33	22.5	3.2	1.3595	760	94.5	496	81.5	75	116.1	0.4865	0.439	0.9635
26	55	27.9	2	2	10.9	2	1	2	728.667	1151.67	951	73.8333	34.8333	13.3167	1.2875	5528.17	292.833	2813.83	2158.83	249	855.9	0.877833	0.116	1.54817
27	72	28.7	1	2	24.6	3	2	1	836.667	1047.33	979.667	35.6667	14.6667	0	1.43267	1053.33	252	637.333	132.333	27.6667	470.133	0.785667	0.184	1.36267
28	82	31.2	2	2	12.7	2	1	2	757.667	1156.67	943	33.6667	31	4	0.976333	795.333	46.3333	367.333	182.333	185.667	93.3667	0.456667	0.505333	0.785
29	55	24	2	2	51.3	4	3	1	750	1798	1063	127	83	39.9	1.476	14929	118	8498	4700	1529	307.4	0.745	0.242	1.35
30	78	23.2	2	2	14	2	1	2	826.167	1019	935.167	39.6667	25.8333	4.6	1.50967	1447.17	14.3333	278.5	977.667	173	682.167	0.760333	0.234833	1.26717
31	61	25.5	2	2	8.3	1	1	2	610	749	686.25	16	7.75	0.075	1.1975	153	16.75	93.75	35.5	6	642.1	0.826	0.157	1.1435
32	69	25.4	2	2	20.8	3	2	2	877.5	1163	1034.5	41.5	17.5	1.25	1.1425	2214.5	352	1249	542.25	66.75	1179.4	0.866	0.12475	1.55125
33	58	28.1	2	2	1.4	1	0	2	793.333	1025.33	895	18	19.6667	2.2	1.408	245	11	111.667	42	71.3333	66.4667	0.313333	0.614	0.633667
34	68	30.4	2	2	0.7	1	0	2	908	1100	1034.8	26.4	21.4	2.74	1.4826	420.6	32.4	212.2	53.8	114.8	92.78	0.3814	0.567	0.8096
35	76	21.2	1	1	22.3	3	2	2	927.75	1215.75	1078.75	36.75	21	0.925	1.182	1437	372	806.5	193.75	58.5	546.875	0.7525	0.22625	1.1285
37	67	27.4	1	1	36.7	4	3	2	674	876	730	27	19	0.9	1.797	425	43	171	113	94	120.9	0.537	0.444	0.873
38	68	32.9	2	2	48.3	4	3	2	750	1082	899.333	32.6667	34	2.66667	1.314	736.667	102	420.333	93.3333	102.333	140.933	0.48	0.437333	0.647333
39	65	29	2	2	13	2	1	2	820.286	1050.29	954.571	39.7143	28.5714	8.47143	1.54629	1332	88.1429	488.857	495.714	252.429	251.486	0.601571	0.385857	1.02886
40	70	28.3	1	2	14	2	1	1	917	1302	1090	47	32	5.2	1.5245	2079.5	101	1399.5	333	230.5	148.2	0.5785	0.3945	1.074
41	69	25.2	1	2	18	2	2	1	1096	1267.33	1189	25.6667	12.6667	0.4	1.28733	820	37	651.667	106	23.6667	691.767	0.785667	0.198333	1.449
42	65	23.5	2	2	5.7	1	1	2	634.75	893.5	801	35.25	33	11.075	1.35325	962.25	81.75	273	236	349	75.475	0.401	0.56	0.7915
43	68	34.3	2	1	24	3	2	2	709	971.5	766.75	27.25	20.5	0.55	1.016	1842.5	61.25	1012	424.25	321.75	338.1	0.66175	0.2685	1.11225
44	77	25.1	2	2	72.1	4	3	2	817	1459	1100	124.5	175.5	63.95	0.956	9278.5	204.5	2114	2753.5	3412.5	82.1	0.406	0.4935	0.586
45	70	23.2	2	1	19.4	2	2	2	1131	1640.67	1435.67	74	65.6667	38.6	1.84367	3645.33	145	1680	1295.33	496.333	256.533	0.698	0.286	1.055
46	56	27.8	2	2	21.8	3	2	2	926.286	1326	1113.43	63.5714	51.7143	29.8143	1.49486	3449.71	128.857	1373.14	1180.43	755	170.3	0.584143	0.406571	1.05843
47	70	27.8	1	2	36.3	4	3	1	1073	1186	1140	19	13	0.8	1.585	292	22	186	58	25	228	0.688	0.302	1.194
48	78	27.2	1	2	38.8	4	3	1	853.5	1093.75	965	24.25	16.5	1.025	1.43725	491	29.75	310.25	85.25	60.25	208.775	0.58825	0.37025	1.1375
49	67	25.8	2	1	10.1	2	1	2	952	1169.6	1086.8	38.6	20.2	2.46	1.4994	1896.8	91	1435.2	304.6	61.4	461.46	0.7578	0.2252	1.3256
50	59	26	2	2	10.5	2	1	2	1109	1331	1217.5	35	27	4.7	1.762	1331.5	18	771.5	399.5	139.5	253.5	0.636	0.358	1.1045
51	60	22.8	2	2	12	2	1	2	880	1224.4	1008.4	52.2	20.8	2.66	1.2774	4340.4	1235.6	2595	399	107.2	506.42	0.7328	0.2604	1.2414
52	58	22.2	2	1	28.6	3	2	2	918.5	1284	1076.75	52	42	19.175	1.47175	3130.75	213	1505.25	897.5	503.75	146.675	0.47875	0.5065	0.962
53	61	28.4	1	2	49.1	4	3	1	663	747	712.5	15	9	0	1.2875	197	24	147.5	5.5	18.5	34.55	0.232	0.6985	0.5765
54	69	27.1	2	1	50.9	4	3	2	583	832	711.25	32.25	50.25	15.225	0.6875	499.5	16.5	65.75	63	274	22.55	0.14775	0.6575	0.39675
55	62	26.1	1	1	1.7	1	0	2	905.5	1095	1004	33.25	17	0.8	1.3965	1203.5	310.25	524.25	302.75	64	524.7	0.79625	0.19575	1.344
56	73	29.4	1	2	59.5	4	3	2	HRV data only available from wake periods.
58	63	23.5	2	2	0.7	1	0	2	832.5	1200.5	1042.5	36	22.75	1.1	1.235	1433.5	75.75	628	604.5	109.5	1024.5	0.84575	0.13525	1.52875
59	62	21.7	2	2	25.3	3	2	1	750	827.333	785.667	13.6667	11	0.0333333	1.791	153.667	12.6667	77.3333	28	34	85.5667	0.444333	0.521	0.769667
60	65	25.5	1	2	1	1	0	2	801.333	999.667	903.667	22.3333	22.5	2.53333	1.68933	434.833	37.5	214.833	59	119.833	56.95	0.342333	0.640833	0.628333
61	68	26	1	2	25.1	3	2	1	884.667	1034.67	967.667	16.6667	12.6667	0.7	1.47067	244.333	41.6667	143	35.6667	21.6667	164.8	0.584667	0.370667	0.92
62	64	26.6	2	1	87.9	4	3	2	800	1166	969	64	49.5	24.8	1.7485	3508	85	1904.5	912.5	594	222.2	0.63	0.362	1.0475
63	71	35.9	1	1	59.3	4	3	1	749.857	1129.71	917.857	62.8571	39.1429	10.9857	1.22757	4918.86	82	2983.29	1493.86	334.429	373.714	0.685714	0.295857	1.17343
64	52	27.5	2	1	32.6	4	3	2	895.667	1178	1006.67	37.5	27	5.53333	1.64567	1332.83	66	691.5	411.833	159.833	233.433	0.672667	0.319167	1.1225
65	76	24.1	2	2	46.2	4	3	1	841.333	1134.67	1000.67	45.6667	31	5.93333	1.49267	1697.33	85.3333	963.667	468	164.333	295.467	0.702667	0.265667	1.176
66	52	31.4	2	2	8.5	1	1	2	598	732	665	21	8	0	1.15	663	13	515	117	15	758.7	0.868	0.114	1.312
67	60	26.6	2	2	2	1	0	2	689	751.5	723.75	9.25	6.5	0	1.537	78.5	6.5	40.75	18.25	12	181.525	0.538	0.43325	0.9935
70	67	23.6	2	1	16	2	2	2	1025	1262	1137	38.5	44	28.65	1.957	1237.5	20.5	376	292.5	537.5	55.45	0.3505	0.636	0.629
71	67	22.3	2	1	12.4	2	1	2	944	1382.67	1119.33	67.3333	72	31.2333	1.56933	3929.33	194.667	1841.67	1081	754.667	142.433	0.57	0.401333	0.869667
72	69	26.1	2	2	26.8	3	2	2	1135.33	1290	1227.67	27.6667	17.3333	0.933333	1.60967	863.667	19.3333	607.333	183.667	51	357.767	0.713333	0.276333	1.38033
73	78	24.8	1	1	41.3	4	3	2	762	1050.67	912.667	45.6667	24	5.5	1.34367	1879.33	91	1339.33	320	120.333	279.9	0.701	0.281	1.18533
74	70	28.7	2	2	44.1	4	3	2	828.25	986	925.75	19.75	14.75	0.825	1.53425	367.25	10.5	196.75	96.25	60.5	138.55	0.51125	0.466	0.94
75	56	31.2	2	1	23.7	2	2	1	759	875	808	21.5	9	0	1.2605	457.5	14.5	293	121.5	27	457.25	0.813	0.1795	1.487
76	67	32.4	1	2	25	2	2	1	648	926	803	25	29	5.2	0.88	478	49	366	46	14	330.6	0.727	0.22	0.373
77	68	34.4	2	2	40.9	4	3	2	800.8	1048	901	36.4	28.6	7.68	1.6344	1119.2	42.2	625	226.2	218.6	111.62	0.4756	0.5056	0.8492
78	55	30.8	2	1	16.2	2	2	2	690.571	911.143	784.714	39	22.5714	4.24286	1.32329	1334.57	135.429	687.714	257.429	248.571	122.871	0.447857	0.540429	1.048
79	63	24.3	2	2	4.4	1	0	1	688.667	836.667	771.667	23.6667	7.66667	0	1.02733	494	20	297.667	161.333	14	1997.13	0.895667	0.097	1.59533
80	72	26.1	1	2	15.4	2	2	2	886	1269.2	1055.8	61	41.8	17.62	1.469	3345	63.2	1541.4	1396.6	323.8	472.34	0.8078	0.1782	1.227
81	73	23.9	2	1	21.9	3	2	1	911.25	1266.5	1134	58	37	6.95	1.05025	4416.25	508.25	3411.75	292.5	167.25	211.975	0.6115	0.3195	0.954
84	70	24.7	1	1	12.7	2	1	2	881.667	1023.33	955.667	21.3333	16.3333	2.06667	1.42067	573	79	337.667	92	58.3333	266.567	0.577333	0.382667	0.977333
					AHI <10	18	11	AHI <5
					AHI 10-20	23	20	AHI 5-15
					AHI 20-30	12	22	AHI 15-30
					AHI >30	22	22	AHI >30
